# Supplementary material for: Use of Nanoparticles to Prevent Resistance to Antibiotics—Synthesis and Characterization of Gold Nanosystems Based on Tetracycline
Source: Pharmaceutics. 2022 Sep 14;14(9):1941. doi: 10.3390/pharmaceutics14091941 (PMC9500715; doi:10.3390/pharmaceutics14091941)
Supplement: Supplementary file 1 [file pharmaceutics-14-01941-s001.zip]

Archive with 1 entries (1 files):
- pharmaceutics-1859075-supplementary.pdf
